# Supplementary material for: Data-driven model reveals increased stability of CAG-expanded huntingtin RNA due to MID1 binding
Source: PLoS Comput Biol. 2026 Jun 2;22(6):e1014342. doi: 10.1371/journal.pcbi.1014342 (PMC13252851; doi:10.1371/journal.pcbi.1014342)
Supplement: S1 Table — Maximum likelihood estimates and 95% profile likelihood confidence interval bounds for all parameters across all models. (XLSX) [file pcbi.1014342.s002.xlsx]

## Sheet: Baseline
parameter	MLE	lb	ub	CI_left	CI_right
c1	-6	-6	8	-6	7.31181
c1_	-4.78615	-6	8	-5.30967	8
c2	2.39481	-6	8	-6	8
c2_	-5.48916	-6	8	-6	6.05177
K2_	-14	-14	8	-14	-1.12008
xi3	2	0	2	0	2
c3	4.60269	-6	8	-6	8
c4	-5.94414	-6	8	-6	-5.45657
RNA_0	-5.80285	-6	8	-6	-0.353476
S6K_0	8	-6	8	-0.510682	8
si8_effect	-10	-10	5	-10	-1.51713
si9_effect	-2.77159	-10	5	-3.81121	-1.78367
Q_wt	11.3674	7	36	7	24.6443

## Sheet: Extended
parameter	MLE	lb	ub	CI_left	CI_right
c1	7.3171	-6	8	-5.76302	7.81665
c1_	-5.97606	-6	8	-6	8
c2	3.87259	-6	8	-6	8
c2_	-5.93239	-6	8	-6	5.66177
K2_	-13.8636	-14	8	-14	-0.746421
c3	4.08332	-6	8	-6	8
xi3	2	0	2	0	2
c4	-5.87311	-6	8	-6	-5.10717
c5	-3.37581	-6	8	-6	7.44911
c6	7.71746	-6	8	-2.80494	8
c7	7.47991	-6	8	-5.03403	8
S6K_0	6.57122	-6	8	-1.2363	8
si8_effect	-10	-10	0	-10	-1.83329
si9_effect	-3.12853	-10	0	-4.28946	-1.34339
Q_wt	7	7	36	7	27.9804

## Sheet: Extended_NT
parameter	MLE	lb	ub	CI_left	CI_right
c1	1.9114	-6	8	-2.90787	7.9543
c1_	-0.293709	-6	8	-6	8
c2	0.677514	-6	8	-6	8
c2_	-4.16512	-6	8	-6	2.84633
K2_	-13.9131	-14	8	-14	8
c3	2.71459	-6	8	-6	8
xi3	2	0	2	0.20868	2
K3	-3.72261	-6	8	-6	8
c4	-5.99758	-6	8	-6	8
c5	-4.09858	-6	8	-6	8
xi6	0.825583	0	5	0.645622	1.61238
c7	6.11971	-6	8	-4.7422	8
n3	0.60206	0	0.60206	0.223059	0.60206
S6K_0	5.24326	-6	8	-6	8
si8_effect	-10	-10	0	-10	-2.86022
si9_effect	-3.38754	-10	0	-4.48884	-1.95961
Q_wt	31.9719	7	36	21.5007	36

## Sheet: Extended_Clust
parameter	MLE	lb	ub	CI_left	CI_right
c1	1.05162	-6	8	-5.34096	7.44025
c1_	7.83181	-6	8	-6	8
c2	8	-6	8	-6	8
c2_	-5.97227	-6	8	-6	5.1598
K2_	-14	-14	8	-14	0.010576
c3	-5.8943	-6	8	-6	8
xi3	0	0	2	0	2
c4	-6	-6	8	-6	-5.33187
c5	-5.91202	-6	8	-6	7.39965
xi6	0	0	5	0	0.605433
c7	2.76575	-6	8	-4.1599	8
c8	8	-6	8	-6	8
c8_	-6	-6	8	-6	8
S6K_0_global	-0.078116	-6	8	-1.0399	8
S6K_0_cluster_ratio	-0.49989	-3	0	-3	0
si8_effect	-7.89997	-10	0	-10	-1.68104
si9_effect	-2.59591	-10	0	-3.63653	-1.32103
Q_wt	7	7	36	7	24.9015

## Sheet: Extended_Clust_ldep
parameter	MLE	lb	ub	CI_left	CI_right
c1	7.2718	-6	8	-2.34546	8
c1_	6.49684	-6	8	-6	8
c2	1.97616	-6	8	-6	8
c2_	-6	-6	8	-6	1.44404
K2_	-12.9483	-14	8	-14	-1.6456
c3	7.84813	-6	8	-6	8
xi3	2	0	2	0	2
c4	-3.79404	-6	8	-4.08813	8
c5	-6	-6	8	-6	7.64427
xi6	0	0	5	0	0.337103
c7	0.771077	-6	8	-3.02645	8
c8	0.301138	-6	8	-3.99228	8
c8_	-6	-6	8	-6	8
S6K_0_global	8	-6	8	-0.532306	8
S6K_0_cluster_ratio	-0.441037	-3	0	-3	0
si8_effect	-9.41592	-10	0	-10	-1.70165
si9_effect	-5.37341	-10	0	-7.58119	-1.42913
Q_wt	22.0964	7	36	20.4581	30.0197

## Sheet: Extended_Clust_NT
parameter	MLE	lb	ub	CI_left	CI_right
c1	-4.68546	-6	8	-6	7.60102
c1_	-6	-6	8	-6	8
c2	-5.92713	-6	8	-6	8
c2_	5.13121	-6	8	-6	8
K2_	-11.575	-14	8	-14	-1.21086
c3	8	-6	8	-6	8
xi3	1.71546	0	2	1.1225	2
K3	-5.98218	-6	8	-6	7.87222
c4	-5.55587	-6	8	-6	8
c5	-2.07725	-6	8	-6	8
xi6	0	0	5	0	5
c7	-2.70828	-6	8	-5.71399	7.91344
c8	-0.631241	-6	8	-6	8
c8_	-5.95205	-6	8	-6	7.9137
n3	0.60206	0	0.60206	0.32878	0.60206
S6K_0_global	7.97843	-6	8	-5.87162	8
S6K_0_cluster_ratio	0	-3	0	-3	0
si8_effect	-1.60294	-10	0	-2.78153	-0.78151
si9_effect	-1.42379	-10	0	-2.24782	-0.6907
Q_wt	36	7	36	23.724	36

## Sheet: Extended_Clust_ldep_NT
parameter	MLE	lb	ub	CI_left	CI_right
c1	6.38763	-6	8	-5.25685	8
c1_	7.8935	-6	8	-6	8
c2	7.50662	-6	8	-6	8
c2_	-4.97574	-6	8	-6	4.61382
K2_	-14	-14	8	-14	8
c3	8	-6	8	-6	8
xi3	2	0	2	0.49435	2
K3	-2.42619	-6	8	-6	8
c4	-4.82416	-6	8	-6	8
c5	-5.60088	-6	8	-6	8
xi6	0	0	5	0	2.32632
c7	2.56215	-6	8	-4.87683	8
c8	1.54001	-6	8	-5.74673	8
c8_	3.20273	-6	8	-6	8
n3	0.60206	0	0.60206	0	0.60206
S6K_0_global	-2.04024	-6	8	-6	8
S6K_0_cluster_ratio	-1.25925	-3	0	-3	0
si8_effect	-10	-10	0	-10	-0.538983
si9_effect	-4.0953	-10	0	-9.14688	-0.504832
Q_wt	22.1016	7	36	16.0729	33.0387
