# Supplementary material for: Data-driven model reveals increased stability of CAG-expanded huntingtin RNA due to MID1 binding
Source: PLoS Comput Biol. 2026 Jun 2;22(6):e1014342. doi: 10.1371/journal.pcbi.1014342 (PMC13252851; doi:10.1371/journal.pcbi.1014342)
Supplement: S2 Table — Individual replicate measurements for MID1 expression levels (Fig 5B) and Htt RNA levels under control and MID1 overexpression conditions (Fig 5C). (XLSX) [file pcbi.1014342.s003.xlsx]

## Sheet: Panel B - MID1 expression
control	MID1_overexpression
1	21.0148
1	13.7688
1	18.4217
1	2.12874
1	1.13288
1	0.90125

## Sheet: Panel C - RNA timecourse
control_0h	control_1h	control_2h	MID1_overexp_0h	MID1_overexp_1h	MID1_overexp_2h
100	97.2655	51.7635	100	107.923	51.7632
100	57.0382	38.4219	100	198.618	142.405
100	57.0382	35.6013	100	108.673	280.889
100	53.0973	65.4867	100	109.29	63.9344
100	55.122	60.4878	100	85.8025	60.4938
100	48.3568	49.2958	100	116.279	80.6202
